# Supplementary material for: Clinical Performance and Survival of Adhesive Attachments for Removable Partial Dentures: A Systematic Review
Source: Dent J (Basel). 2026 Mar 17;14(3):174. doi: 10.3390/dj14030174 (PMC13025724; doi:10.3390/dj14030174)
Supplement: Supplementary file 1 [file dentistry-14-00174-s001.zip]

Archive with 1 entries (1 files):
- dentistry-4125779-supplementary.pdf
